# Supplementary material for: Effects of Sarcosine (N-methylglycine) on NMDA (N-methyl-D-aspartate) Receptor Hypofunction Induced by MK801: In Vivo Calcium Imaging in the CA1 Region of the Dorsal Hippocampus
Source: Brain Sci. 2024 Nov 16;14(11):1150. doi: 10.3390/brainsci14111150 (PMC11592077; doi:10.3390/brainsci14111150)
Supplement: Supplementary file 1 [file brainsci-14-01150-s001.zip]

Archive with 6 entries (6 files):
- Suppl videoS1.Post_PBS_PBS_injection.mp4
- Suppl videoS2.Post_MK801_PBS_injection.mp4
- Suppl videoS3.Post_MK801_SAR500_injection.mp4
- Suppl videoS4.Post_MK801_SAR1000_injection.mp4
- Supplementary Figure S1.pdf
- Supplementary Figure S2.pdf
